# Supplementary material for: Targeted Metabolomics Combined with OPLS-DA to Analyze the Differences in Phenolic Compounds in Wampee
Source: Foods. 2026 Jun 5;15(11):2037. doi: 10.3390/foods15112037 (PMC13257035; doi:10.3390/foods15112037)
Supplement: Supplementary file 1 [file foods-15-02037-s001.zip]

Archive with 1 entries (1 files):
- foods-4334332-supplementary.pdf
